# Supplementary material for: Damage analysis and optimal design of micro-structure milling cutter based on peridynamics
Source: PLoS One. 2024 Dec 10;19(12):e0307940. doi: 10.1371/journal.pone.0307940 (PMC11630622; doi:10.1371/journal.pone.0307940)
Supplement: S1 Data — (XLSX) [file pone.0307940.s001.xlsx]

## Sheet: Sheet1
	Single factor milling experiment and result
			Structural parameters										Simulation result
	Group	No.	R1	R7	R9	R22	R23	R24	W2	W3	W4	D1	MT/℃	AT/℃	MIP/MPa	Comprehensive Performance Optimization / %
	Ⅰ	1	0.224	0.907	0.412	0.579	1.675	2.61	0.456	0.579	0.563	0.061	591.3	427.38	309000	0
		2	0.235	0.907	0.412	0.579	1.675	2.61	0.456	0.579	0.563	0.061	590.27	415.33	29800	9.74
		3	0.246	0.907	0.412	0.579	1.675	2.61	0.456	0.579	0.563	0.061	583.31	399.52	35300	16.03
	Ⅱ	1	0.224	0.907	0.412	0.579	1.675	2.61	0.456	0.579	0.563	0.061	591.3	427.38	309000	0
		2	0.224	0.927	0.412	0.579	1.675	2.61	0.456	0.579	0.563	0.061	600.58	426.8	418000	-4.17
		3	0.224	0.947	0.412	0.579	1.675	2.61	0.456	0.579	0.563	0.061	544.47	407.88	221000	8.47
	Ⅲ	1	0.224	0.907	0.412	0.579	1.675	2.61	0.456	0.579	0.563	0.061	591.3	427.38	309000	0
		2	0.224	0.907	0.612	0.579	1.675	2.61	0.456	0.579	0.563	0.061	597.6	435.1	84700	5.97
		3	0.224	0.907	0.712	0.579	1.675	2.61	0.456	0.579	0.563	0.061	562.57	356.42	143000	15.03
	Ⅳ	1	0.224	0.907	0.412	0.579	1.675	2.61	0.456	0.579	0.563	0.061	591.3	427.38	309000	0
		2	0.224	0.907	0.412	0.619	1.675	2.61	0.456	0.579	0.563	0.061	560.46	393.36	213000	9.04
		3	0.224	0.907	0.412	0.659	1.675	2.61	0.456	0.579	0.563	0.061	579.97	407.02	81800	10.36
	Ⅴ	1	0.224	0.907	0.412	0.579	1.675	2.61	0.456	0.579	0.563	0.061	591.3	427.38	309000	0
		2	0.224	0.907	0.412	0.579	3.675	2.61	0.456	0.579	0.563	0.061	541.46	406.86	1380000	-28.71
		3	0.224	0.907	0.412	0.579	5.675	2.61	0.456	0.579	0.563	0.061	616.86	422.66	112000	4.93
	Ⅵ	1	0.224	0.907	0.412	0.579	1.675	2.61	0.456	0.579	0.563	0.061	591.3	427.38	309000	0
		2	0.224	0.907	0.412	0.579	1.675	1.61	0.456	0.579	0.563	0.061	586.37	415.37	197000	3.91
		3	0.224	0.907	0.412	0.579	1.675	3.31	0.456	0.579	0.563	0.061	545.22	425.59	42400	13.4
	Ⅶ	1	0.224	0.907	0.412	0.579	1.675	2.61	0.456	0.579	0.563	0.061	591.3	427.38	309000	0
		2	0.224	0.907	0.412	0.579	1.675	2.61	0.466	0.579	0.563	0.061	585.98	420.43	82300	8.47
		3	0.224	0.907	0.412	0.579	1.675	2.61	0.476	0.579	0.563	0.061	594.57	436.31	49900	7.2
	Ⅷ	1	0.224	0.907	0.412	0.579	1.675	2.61	0.456	0.579	0.563	0.061	591.3	427.38	309000	0
		2	0.224	0.907	0.412	0.579	1.675	2.61	0.456	0.584	0.563	0.061	628.87	426.36	70700	4.96
		3	0.224	0.907	0.412	0.579	1.675	2.61	0.456	0.589	0.563	0.061	586.13	423.13	52200	9.15
	Ⅸ	1	0.224	0.907	0.412	0.579	1.675	2.61	0.456	0.579	0.563	0.061	591.3	427.38	309000	0
		2	0.224	0.907	0.412	0.579	1.675	2.61	0.456	0.579	0.543	0.061	572.74	425.66	1950000	-51.51
		3	0.224	0.907	0.412	0.579	1.675	2.61	0.456	0.579	0.553	0.061	580.52	421.93	77300	8.89
	Ⅹ	1	0.224	0.907	0.412	0.579	1.675	2.61	0.456	0.579	0.563	0.061	591.3	427.38	309000	0
		2	0.224	0.907	0.412	0.579	1.675	2.61	0.456	0.579	0.563	0.071	596.28	442.12	74400	1.7
		3	0.224	0.907	0.412	0.579	1.675	2.61	0.456	0.579	0.563	0.081	535.65	418.74	160000	5.35
					Orthogonal experimental results (No.0 is the original tool)
						Structural parameters				Simulation result
					No.	R1/mm	R9/mm	R22/mm	R24/mm	MT/℃	AT/℃	MIP/N
					0	0.224	0.412	0.579	2.61	637.4	439.07	309000
					1	0.24	0.612	0.659	3.61	610	421.02	229000
					2	0.24	0.812	0.739	4.61	579.33	440.68	225000
					3	0.24	1.012	0.819	5.61	620.59	449.64	92700
					4	0.256	0.612	0.659	4.61	614.17	444.92	576000
					5	0.256	0.812	0.739	5.61	582.85	416.19	103000
					6	0.256	1.012	0.819	3.61	674.9	473.62	233000
					7	0.272	0.612	0.739	3.61	549.24	409.25	728000
					8	0.272	0.812	0.819	4.61	561.58	412.63	279000
					9	0.272	1.012	0.659	5.61	565.77	424.97	184000
