# Supplementary material for: Damage analysis and optimal design of micro-structure milling cutter based on peridynamics
Source: PLoS One. 2024 Dec 10;19(12):e0307940. doi: 10.1371/journal.pone.0307940 (PMC11630622; doi:10.1371/journal.pone.0307940)
Supplement: S2 Data — (XLSX) [file pone.0307940.s002.xlsx]

## Sheet: Sheet1
TIME (3.5X10-6 S)
Key points	Cutter name	Combined displacement change rate（mm/10-6 s）	Optimize the combined displacement reduction value（mm）
Rake face	Y	0.574009	0.356438
	Y1	0.38301
Major flank	Y	0.553731	0.403896
	Y1	0.344104
The tool minor cutting edge	Y	0.561111	0.359883
	Y1	0.364323
Tool tip	Y	0.553752	0.350705
	Y1	0.357139
The tool main cutting edge	Y	0.682166	0.508601
	Y1	0.434585
