# Supplementary material for: Damage analysis and optimal design of micro-structure milling cutter based on peridynamics
Source: PLoS One. 2024 Dec 10;19(12):e0307940. doi: 10.1371/journal.pone.0307940 (PMC11630622; doi:10.1371/journal.pone.0307940)
Supplement: S3 Data — (XLSX) [file pone.0307940.s003.xlsx]

## Sheet: Sheet1
TIME									Note: Displacement unit mm.
Key points	0 S	0.5X10-6 S	1X10-6 S	1.5X10-6 S	2X10-6 S	2.5X10-6 S	3X10-6 S	3.5X10-6 S
Rake face
Y	0	0.0270597	0.101063	0.21741	0.376297	0.577855	0.822121	1.10913
Y1	0	0.0173012	0.0670072	0.149186	0.259319	0.396737	0.561183	0.752688
Y2	0	0.0198764	0.0749949	0.166183	0.288113	0.440653	0.623814	0.837604
Y3	0	0.0179546	0.0690771	0.153238	0.265144	0.405099	0.573131	0.76926
Y4	0	0.0203069	0.0762027	0.171506	0.299417	0.459593	0.652048	0.876789
Y5	0	0.0205396	0.0765966	0.169777	0.295834	0.453628	0.64317	0.864468
Major flank
Y	0	0.0225172	0.104864	0.225416	0.381965	0.577276	0.81292	1.08979
Y1	0	0.0138316	0.0700041	0.147469	0.245786	0.36742	0.513838	0.68589
Y2	0	0.0159589	0.0785223	0.167939	0.282477	0.424289	0.594648	0.794294
Y3	0	0.0144121	0.0725056	0.153159	0.255702	0.382586	0.535269	0.714595
Y4	0	0.0165481	0.0834884	0.176795	0.295096	0.441235	0.616911	0.823116
Y5	0	0.0166052	0.0808303	0.173224	0.291863	0.438911	0.615642	0.822794
The tool minor cutting edge
Y	0	0.0229906	0.0898479	0.199365	0.351617	0.546628	0.784409	1.06496
Y1	0	0.0159784	0.0615622	0.135467	0.238293	0.367388	0.52292	0.705081
Y2	0	0.0172029	0.0674595	0.148059	0.259167	0.400851	0.573144	0.776058
Y3	0	0.0163281	0.0633357	0.137939	0.24139	0.373339	0.53311	0.720784
Y4	0	0.0180655	0.0712674	0.15623	0.273237	0.422421	0.603836	0.817512
Y5	0	0.0175927	0.069205	0.152345	0.267141	0.413652	0.591903	0.801906
Tool tip
Y	0	0.0225069	0.0878164	0.19484	0.343988	0.535591	0.769795	1.04667
Y1	0	0.0157337	0.0649985	0.140426	0.239923	0.365462	0.517396	0.695966
Y2	0	0.0169848	0.0696101	0.15279	0.266038	0.409622	0.583673	0.788256
Y3	0	0.0159817	0.0660768	0.144118	0.249466	0.382489	0.543375	0.732225
Y4	0	0.0172863	0.0692984	0.153148	0.268697	0.416234	0.595895	0.80775
Y5	0	0.0173719	0.0704304	0.155004	0.270783	0.418036	0.59689	0.807409
The tool main cutting edge
Y	0	0.024463	0.130453	0.307044	0.524259	0.782327	1.08172	1.4228
Y1	0	0.0154069	0.0885914	0.202152	0.341186	0.50599	0.696911	0.914203
Y2	0	0.0175099	0.0949173	0.217334	0.369034	0.550205	0.76115	1.00209
Y3	0	0.0159987	0.090761	0.206433	0.348559	0.517441	0.713435	0.936803
Y4	0	0.0183684	0.10329	0.237699	0.40223	0.597216	0.823122	1.08029
Y5	0	0.0181614	0.0974399	0.224074	0.381097	0.56868	0.787133	1.03669
