# Supplementary material for: Damage analysis and optimal design of micro-structure milling cutter based on peridynamics
Source: PLoS One. 2024 Dec 10;19(12):e0307940. doi: 10.1371/journal.pone.0307940 (PMC11630622; doi:10.1371/journal.pone.0307940)
Supplement: S4 Data — (XLSX) [file pone.0307940.s004.xlsx]

## Sheet: Sheet1
	IMPACT LOAD			Evaluation index
NAME	X / N	Y / N	Z / N	MT /℃	AT /℃	MIP /Mpa
Y	1558.36	2245.43	1482	637.4	439.07	309000
Y1	1360.42	1290.8	608.866	567	426.67	92400
Y2	1346.15	1377.64	687.097	577	398.28	178000
Y3	1324.67	1619.83	762.556	597	437.17	167000
Y4	1323.54	1692.01	846.621	607	435.35	88400
Y5	1396.25	1586.79	1021.93	606	433.17	137000
